# Supplementary material for: Anthropogenic water sources and the effects on Sonoran Desert small mammal communities
Source: PeerJ. 2017 Nov 10;5:e4003. doi: 10.7717/peerj.4003 (PMC5683047; doi:10.7717/peerj.4003)
Supplement: Data S1 — Raw data includes number and species of mammals captured, mass of individual mammals, vegetation measurements, and site coordinates. [file peerj-05-4003-s001.xls]

## Sheet: Mammal Data
Site	Season	Session	Treatment	Transect #	CHBA	CHIN	CHPE	DIME	NEAL	PEER	PEAM	AMHA	CHBA (g)	CHIN (g)	CHPE (g)	DIME (g)	NEAL (g)	PEER (g)	PEAM (g)	AMHA (g)
579	S	1	T	1	0	0	0	0	0	0	0	0	0	0	0	0	0	0	0	0
579	S	1	T	2	1	0	1	0	0	0	0	0	30	0	25	0	0	0	0	0
579	S	1	T	3	1	1	2	0	1	0	0	0	36	11	62.5	0	162	0	0	0
579	S	1	T	4	0	0	0	0	2	0	0	0	0	0	0	0	164	0	0	0
579	S	1	C	1	1	1	0	0	0	0	0	0	33.5	0	0	0	0	0	0	0
579	S	1	C	2	0	0	0	0	0	0	0	0	0	0	0	0	0	0	0	0
579	S	1	C	3	0	0	1	0	0	0	0	0	0	0	13	0	0	0	0	0
579	S	1	C	4	0	0	0	0	0	0	0	0	0	0	0	0	0	0	0	0
579	S	2	T	1	0	0	5	1	0	0	0	0	34	0	210	41	0	0	0	0
579	S	2	T	2	1	0	6	2	1	0	1	0	35	0	180	70	116	0	12	0
579	S	2	T	3	1	0	5	0	0	0	0	0	16.5	0	132.5	0	0	0	0	0
579	S	2	T	4	0	1	0	0	1	1	0	0	0	10.5	0	0	261	17	0	0
579	S	2	C	1	1	1	2	0	1	0	0	1	35	15.5	52	0	148	0	0	99
579	S	2	C	2	0	0	0	0	0	0	0	0	0	0	0	0	0	0	0	0
579	S	2	C	3	0	1	2	5	0	0	0	0	0	12.5	27.5	233	0	0	0	0
579	S	2	C	4	1	0	0	0	0	0	0	0	20	0	0	0	0	0	0	0
579	W	1	T	1	0	0	3	0	1	0	0	0	0	0	66	0	104	0	0	0
579	W	1	T	2	1	0	9	0	0	0	0	0	35	0	261.5	0	0	0	0	0
579	W	1	T	3	0	1	5	0	0	1	0	0	0	12	101	0	0	17.5	0	0
579	W	1	T	4	1	0	4	0	0	0	0	0	38	0	115	0	0	0	0	0
579	W	1	C	1	0	1	3	0	2	0	0	0	0	12	75.5	0	143	0	0	0
579	W	1	C	2	0	2	5	0	0	0	0	0	0	40.5	111	0	0	0	0	0
579	W	1	C	3	0	1	5	1	0	0	0	0	0	12	112	35	0	0	0	0
579	W	1	C	4	1	1	4	0	0	0	0	0	38	9	145	0	0	0	0	0
579	W	2	T	1	0	0	3	1	0	0	0	0	0	0	66	35	0	0	0	0
579	W	2	T	2	0	0	1	0	0	0	0	0	0	0	84.5	0	0	0	0	0
579	W	2	T	3	0	0	0	0	0	0	0	0	0	0	0	33	0	0	0	0
579	W	2	T	4	0	0	0	0	0	0	0	0	0	0	0	0	0	0	0	0
579	W	2	C	1	0	0	0	0	0	0	0	0	0	0	0	0	0	0	0	0
579	W	2	C	2	1	0	1	0	0	0	0	0	31	0	52.5	0	0	0	0	0
579	W	2	C	3	0	0	0	1	0	0	0	0	0	0	0	35.5	0	0	0	0
579	W	2	C	4	0	0	0	0	0	0	0	0	0	0	0	0	0	0	0	0
580	S	1	T	1	0	1	1	0	0	0	0	0	0	13	32.5	0	0	0	0	0
580	S	1	T	2	0	1	0	0	0	0	0	0	0	26.5		0	0	0	0	0
580	S	1	T	3	1	0	3	0	1	0	0	0	38	0	91.5	0	180	0	0	0
580	S	1	T	4	0	0	1	0	2	0	0	0	0	0	36	0	225	0	0	0
580	S	1	C	1	0	0	0	0	0	0	0	0	0	0	0	0	0	0	0	0
580	S	1	C	2	1	0	0	0	0	0	0	0	40	0	0	0	0	0	0	0
580	S	1	C	3	0	0	1	0	0	0	0	0	0	0	31	0	0	0	0	0
580	S	1	C	4	0	0	0	0	0	0	0	0	0	0	0	0	0	0	0	0
580	S	2	T	1	0	0	2	0	3	0	0	0	0	0	96.5	0	642	0	0	0
580	S	2	T	2	0	0	0	0	0	0	0	0	0	0	0	0	0	0	0	0
580	S	2	T	3	0	1	1	0	0	0	0	0	0	13.5	24	0	0	0	0	0
580	S	2	T	4	0	0	0	0	0	0	0	0	0	0	0	0	0	0	0	0
580	S	2	C	1	0	0	0	0	0	0	0	0	0	0	0	0	0	0	0	0
580	S	2	C	2	0	0	0	0	0	0	0	0	0	0	0	0	0	0	0	0
580	S	2	C	3	0	0	0	0	1	0	0	0	0	0	0	0	102	0	0	0
580	S	2	C	4	0	0	1	0	0	0	0	0	0	0	33	0	0	0	0	0
580	W	1	T	1	0	0	3	0	0	0	0	0	0	0	157	0	0	0	0	0
580	W	1	T	2	0	0	5	0	0	0	0	0	0	0	182.5	0	0	0	0	0
580	W	1	T	3	0	0	4	0	0	0	0	0	0	0	144	0	0	0	0	0
580	W	1	T	4	1	0	2	0	1	0	0	0	93	0	75	0	346	0	0	0
580	W	1	C	1	0	0	1	0	0	0	0	0	0	0	83	0	0	0	0	0
580	W	1	C	2	0	0	0	0	0	0	0	0	0	0	0	0	0	0	0	0
580	W	1	C	3	1	0	1	0	0	0	0	0	62	0	24.5	0	0	0	0	0
580	W	1	C	4	0	0	1	0	0	0	0	0	0	0	93.5	0	0	0	0	0
580	W	2	T	1	1	0	0	0	0	0	0	0	32	0	0	0	0	0	0	0
580	W	2	T	2	0	0	0	0	0	0	0	0	0	0	0	0	0	0	0	0
580	W	2	T	3	0	0	1	0	0	0	0	0	0	0	47	0	0	0	0	0
580	W	2	T	4	0	0	0	0	0	0	0	0	0	0	0	0	0	0	0	0
580	W	2	C	1	0	0	0	0	0	0	0	0	0	0	0	0	0	0	0	0
580	W	2	C	2	0	0	0	0	0	0	0	0	0	0	0	0	0	0	0	0
580	W	2	C	3	0	0	0	0	0	0	0	0	0	0	0	0	0	0	0	0
580	W	2	C	4	0	0	1	0	0	0	0	0	0	0	49.5	0	0	0	0	0
583	S	1	T	1	0	1	1	0	0	0	0	0	0	14	28.5	0	0	0	0	0
583	S	1	T	2	0	0	1	0	0	0	0	0	0	0	28	0	0	0	0	0
583	S	1	T	3	0	1	1	0	0	0	0	0	0	12	28.5	0	0	0	0	0
583	S	1	T	4	0	0	0	0	0	0	0	0	0	0	0	0	0	0	0	0
583	S	1	C	1	0	0	0	0	0	0	0	0	0	0	0	0	0	0	0	0
583	S	1	C	2	0	1	0	0	1	0	0	0	0	14.5	0	0	0	0	0	0
583	S	1	C	3	0	0	0	0	0	0	0	0	0	0	0	0	0	0	0	0
583	S	1	C	4	0	0	0	0	0	0	0	0	0	0	0	0	0	0	0	0
583	S	2	T	1	1	0	0	0	0	0	0	0	38.5	0	0	0	0	0	0	0
583	S	2	T	2	0	2	0	0	0	0	0	0	0	23	0	0	0	0	0	0
583	S	2	T	3	0	0	3	0	0	0	0	0	0	0	130.5	0	0	0	0	0
583	S	2	T	4	0	1	0	0	0	0	0	0	0	14	0	0	0	0	0	0
583	S	2	C	1	0	0	0	0	0	1	0	0	0	0	0	0	0	21	0	0
583	S	2	C	2	0	3	0	0	0	0	0	0	0	53.5	0	0	0	0	0	0
583	S	2	C	3	0	0	1	0	0	0	0	0	0	14	48	0	0	0	0	0
583	S	2	C	4	0	0	0	0	0	0	0	0	0	0	0	0	0	0	0	0
583	W	1	T	1	0	2	1	0	1	0	0	0	0	24.5	18.5	0	170	0	0	0
583	W	1	T	2	1	2	8	0	0	0	0	0	54	24.5	260	0	0	0	0	0
583	W	1	T	3	1	1	3	0	0	0	0	0	28	27	89	0	0	0	0	0
583	W	1	T	4	1	2	4	0	0	1	0	0	26	34.5	106.5	0	0	23	0	0
583	W	1	C	1	2	0	1	0	0	0	0	0	78	0	47.5	0	0	0	0	0
583	W	1	C	2	0	1	2	0	0	0	0	0	0	29	44.5	0	0	0	0	0
583	W	1	C	3	1	2	3	0	0	0	0	0	26	21.5	71	0	0	0	0	0
583	W	1	C	4	3	0	6	0	0	0	0	0	148	0	221	0	0	0	0	0
583	W	2	T	1	0	0	0	0	0	0	0	0	0	0	0	0	0	0	0	0
583	W	2	T	2	0	0	1	0	0	0	0	0	0	0	22	0	0	0	0	0
583	W	2	T	3	0	0	1	0	0	0	0	0	0	0	22	0	0	0	0	0
583	W	2	T	4	0	0	0	0	0	0	0	0	0	0	0	0	0	0	0	0
583	W	2	C	1	0	0	1	0	0	0	0	0	0	0	23.5	0	0	0	0	0
583	W	2	C	2	0	0	0	0	0	0	0	0	0	0	0	0	0	0	0	0
583	W	2	C	3	0	0	0	0	0	1	0	0	0	0	0	0	0	16	0	0
583	W	2	C	4	0	0	0	0	0	0	0	0	0	0	0	0	0	0	0	0
584	S	1	T	1	0	0	0	0	0	0	0	0	0	0	0	0	0	0	0	0
584	S	1	T	2	0	1	0	0	0	0	0	0	0	14	0	0	0	0	0	0
584	S	1	T	3	1	0	1	0	0	0	0	0	34	0	30	0	0	0	0	0
584	S	1	T	4	1	0	1	0	0	0	0	0	66.5	0	33	0	0	0	0	0
584	S	1	C	1	0	0	0	0	0	0	0	0	0	0	0	0	0	0	0	0
584	S	1	C	2	0	0	0	0	0	0	0	0	0	0	0	0	0	0	0	0
584	S	1	C	3	0	0	0	0	0	0	0	0	0	0	0	0	0	0	0	0
584	S	1	C	4	0	0	0	0	0	0	0	0	0	0	0	0	0	0	0	0
584	S	2	T	1	1	0	2	0	1	0	0	0	36	0	72	0	68	0	0	0
584	S	2	T	2	1	0	4	0	0	0	0	0	38	0	127	0	0	0	0	0
584	S	2	T	3	0	0	2	0	0	0	0	0	0	0	48.5	0	0	0	0	0
584	S	2	T	4	4	0	5	0	1	0	0	0	33	0	100.5	40	110	0	0	0
584	S	2	C	1	0	0	0	0	0	0	0	0	0	0	0	0	0	0	0	0
584	S	2	C	2	0	0	2	0	0	0	0	0	0	0	49.5	0	0	0	0	0
584	S	2	C	3	0	0	1	0	0	0	0	0	0	0	15	0	0	0	0	0
584	S	2	C	4	0	0	1	0	0	0	0	0	0	0	28	0	0	0	0	0
584	W	1	T	1	1	0	7	0	1	0	0	0	0	0	79	0	0	0	0	0
584	W	1	T	2	0	0	3	0	0	0	0	0	0	0	54.5	0	134	0	0	0
584	W	1	T	3	1	0	5	0	0	0	0	0	39.5	0	68.5	0	0	0	0	0
584	W	1	T	4	2	0	4	0	0	0	0	0	68	0	27	0	0	0	0	0
584	W	1	C	1	1	0	4	1	0	0	0	0	31	0	100	34	0	0	0	0
584	W	1	C	2	0	0	1	0	0	0	0	0	0	0	0	0	0	0	0	0
584	W	1	C	3	0	0	0	0	0	0	0	0	0	0	0	0	0	0	0	0
584	W	1	C	4	0	0	3	1	0	0	0	0	0	0	52	39	0	0	0	0
584	W	2	T	1	0	0	0	0	0	0	0	0	0	0	0	0	0	0	0	0
584	W	2	T	2	2	0	0	0	0	0	0	0	117.5	0	0	0	0	0	0	0
584	W	2	T	3	1	0	0	0	0	0	0	0	33.5	0	0	0	0	0	0	0
584	W	2	T	4	0	0	1	1	0	0	0	0	0	0	25	69	0	0	0	0
584	W	2	C	1	0	0	0	0	0	0	0	0	0	0	0	0	0	0	0	0
584	W	2	C	2	0	0	0	0	0	0	0	0	0	0	0	0	0	0	0	0
584	W	2	C	3	0	0	0	0	0	0	0	0	0	0	0	0	0	0	0	0
584	W	2	C	4	0	0	0	0	0	0	0	0	0	0	0	0	0	0	0	0
675	S	1	T	1	0	1	0	0	0	0	0	0	0	14	0	0	0	0	0	0
675	S	1	T	2	0	6	0	0	0	0	0	0	0	93	0	0	0	0	0	0
675	S	1	T	3	0	2	0	0	0	0	0	0	0	14	0	0	0	0	0	0
675	S	1	T	4	0	2	0	0	0	0	0	0	0	22.5	0	0	0	0	0	0
675	S	1	C	1	0	4	0	0	0	0	0	0	0	53.5	0	0	0	0	0	0
675	S	1	C	2	0	1	0	0	0	0	0	0	0	13.5	0	0	0	0	0	0
675	S	1	C	3	0	1	1	0	0	0	0	0	0	11	0	0	0	0	0	0
675	S	1	C	4	0	0	2	1	0	0	0	0	0	0	35.5	31	0	0	0	0
675	S	2	T	1	0	0	0	1	0	0	0	0	0	0	0	44	0	0	0	0
675	S	2	T	2	0	4	0	1	0	0	0	0	0	90.5	0	39	0	0	0	0
675	S	2	T	3	0	0	1	0	0	0	0	0	0	0	25.5	0	0	0	0	0
675	S	2	T	4	0	1	0	0	0	0	0	0	0	0	0	0	0	0	0	0
675	S	2	C	1	0	0	0	0	0	0	0	0	0	0	0	0	0	0	0	0
675	S	2	C	2	0	0	1	0	0	0	0	0	0	0	49	0	0	0	0	0
675	S	2	C	3	0	0	2	0	0	0	0	0	0	0	44	0	0	0	0	0
675	S	2	C	4	0	0	0	0	0	0	0	0	0	0	0	0	0	0	0	0
675	W	1	T	1	0	1	3	1	0	0	0	0	0	12	84	74	0	0	0	0
675	W	1	T	2	0	4	0	1	0	3	0	0	0	61.5	0	63	0	52	0	0
675	W	1	T	3	0	1	1	1	0	0	0	0	0	10	19.5	59	0	0	0	0
675	W	1	T	4	0	3	1	0	0	0	0	0	0	35.5	19.5	0	0	0	0	0
675	W	1	C	1	0	1	0	0	0	0	0	0	0	0	0	0	0	0	0	0
675	W	1	C	2	0	0	0	1	0	0	0	0	0	0	0	38	0	0	0	0
675	W	1	C	3	0	1	1	0	0	0	0	0	0	12.5	31	0	0	0	0	0
675	W	1	C	4	0	0	4	0	0	0	0	0	0	19.5	89.5	0	0	0	0	0
675	W	2	T	1	0	0	0	2	0	2	0	0	0	0	0	99	0	20	0	0
675	W	2	T	2	0	0	0	2	0	0	0	0	0	0	0	149	0	0	0	0
675	W	2	T	3	0	0	0	0	0	0	0	0	0	0	0	0	0	0	0	0
675	W	2	T	4	0	0	0	1	0	0	0	0	0	0	0	31	0	0	0	0
675	W	2	C	1	0	0	0	0	0	1	0	0	0	0	0	0	0	15	0	0
675	W	2	C	2	0	0	0	0	0	0	0	0	0	0	0	0	0	0	0	0
675	W	2	C	3	0	0	0	1	0	0	0	0	0	0	0	33	0	0	0	0
675	W	2	C	4	0	0	0	1	0	0	0	0	0	0	0	30.5	0	0	0	0

## Sheet: Veg Data
Site	Spring Session	Treatment	Transect #	Shrub and Tree % Cover	Bare Ground % cover	Shrub and Tree Density/hectare	Mean ST richness	Mean Distance to wash	Forb % cover	Krameria grayi Density/ hectare	Larrea tridentata Density/ hectare	Grass % cover	Cacti Density/ hectare	%Larrea	Cylindropuntia versicolor Density	Lycium spp. Density/ hectare	%Krameria grayi	Ambrosia deltoidea Density/ hectare	Cacti % cover	Mean acacia density	Acacia constricta Density/ hectare	Ephedra trifurca Density/ hectare	Parkinsonia microphylla Density/ hectare	%Parkinsonia microphylla	Janusia graclis Density/ hectare	Carnegiea gigantea Density/ hectare	Encelia farinosa Density/ hectare	%Lycium spp. COV	%Ambrosia deltoidea	Echinocereus stramineus Density/ hectare	ACACIA spp. % COV	%Ephedra trifurca	%Cylindropuntia versicolor	Cylindropuntia leptocaulis Density/ hectare	S.cov Density/ hectare	%Janusia graclis	Mammillaria grahamii Density/ hectare	%Encelia farinosa	Fouquieria splendens Density/ hectare	Olneya testoa Density/ hectare	Optunia engelmannii Density/ hectare	%Fouquieria splendens	Globemallow Density/ hectare	%Cylindropuntia leptocaulis	Cylindropuntia fulgida Density/ hectare	Prosopis velutina Density/ hectare	%Olneya testoa	Ferocactus wislizenii Density/ hectare	Calliandra eriophylla Density/ hectare
579	1	C	1	32.34	93.6667	285	1.5	34.3667	6.33333	25	5	0	5	15.22	5	65	0.3	0	1.14	75	15	25	5	9.4	5	0	0	3.5	0	0	0.92	3	0	45	95	0	0	0	0	5	0	0	0	1.14	0	0	0	0	0
579	1	C	2	3.14	9.54167	19	1	19.9667	9.28333	45	55	0.25	0	1.86	0	35	6.22	0	0	125	5	1	5	0	0	0	0	2.44	0	0	6.1	0	0	0	0	0	0	0	0	0	0	0	1	0	0	5	0	0	0
579	1	C	3	9.34	89.9167	15	2.5	17.69	1.83333	3	25	0	35	3.2	0	5	1	0	0.9	75	5	5	0	0	0	5	0	0	0	15	0	0.62	0	5	5	0	5	0	0	0	0	0	5	0	1	1	0	0	0
579	1	C	4	7.36	85.4167	14	0.5	1.48333	12.3333	25	4	2.25	75	1.94	15	5	1.7	0	0.3	125	25	3	15	0.4	0	0	0	0	0	1	0.62	2.7	0	4	0	0	0	0	0	0	0	0	0	0.3	0	0	0	1	0
579	1	T	1	28.6	92.4583	275	5	12.3167	7.54167	25	35	0	5	8.2	0	7	0	0	0	125	15	4	25	0.4	0	0	0	4.86	0	0	3.4	2.3	0	0	0	0	0	0	0	5	5	0	3	0	0	15	0	0	0
579	1	T	2	27.54	94.375	16	2	26.6667	4.875	5	5	0.75	25	0	1	0	0	5	0.44	1	1	7	25	13.2	5	0	0	4.5	0	1	4.9	3.44	0.18	5	15	0	0	0	5	0	0	1.3	1	0	0	0	0	0	0
579	1	T	3	26.66	96	47	4	38.7333	4	2	5	0	2	0	1	5	1.7	33	0	5	1	2	2	5.8	5	0	0	1.7	14.6	0	3.2	0.2	0	5	15	2.4	15	0	5	0	0	0	0	0	5	0	0	0	0
579	1	T	4	8.2	9.91667	12	1.5	21.6667	8.83333	1	25	0	1	4.9	1	2	0	0	0	25	5	1	0	0	5	0	0	2	0	0	0	1.3	0	0	5	0	0	0	0	0	0	0	0	0	0	0	0	0	0
579	2	C	1	15.18	93	145	4	41.3333	4.66667	25	0	2.83333	22	0	2	5	2.48	0	8.8	15	3	25	5	5.4	4	15	5	0	0	25	5.56	2.1	1.2	16	3	1.68	5	0	15	0	0	0	0	6.82	0	0	0	0	0
579	2	C	2	16.34	92.8333	9	3	14.6667	6.33333	3	25	1.58333	5	13.96	0	0	2.38	0	0.7	75	1	1	0	0	0	5	0	0	0	0	0	0	0.7	0	0	0	0	0	0	0	0	0	1	0	0	0	0	0	0
579	2	C	3	15.34	93.2917	8	2	33.5	5.78333	1	2	1	35	6.6	0	2	0	0	2.9	75	0	1	0	0	0	0	0	0.3	0	0	1.76	4.1	0	35	0	0	0	0	0	0	0	0	0	2.9	0	5	0	0	0
579	2	C	4	13.22	93.8333	2	2.5	14.43	5.875	35	5	0.291667	55	0	15	35	0	15	6.8	75	15	0	0	0	25	5	0	0.7	8.18	5	4.34	0	0.64	3	5	1.36	0	0	0	0	0	0	0	5.24	0	0	0	0	0
579	2	T	1	18.78	9.54167	7	1.5	22.1333	8.28333	1	4	1.25	25	17.4	5	15	0	0	0.56	0	0	0	0	0	0	0	0	1.38	0	0	0	0	0.56	0	0	0	5	0	0	0	0	0	0	0	2	0	0	0	0
579	2	T	2	13.34	89.75	15	1.5	4	8.16667	35	45	2.83333	0	12.2	0	1	1.1	15	0	0	0	0	0	0	0	0	0	0	0.4	0	0	0	0	0	0	0	0	0	0	0	0	0	0	0	0	0	0	0	0
579	2	T	3	8	95.5417	125	1.5	25.1333	3.79167	0	5	0.666667	25	6.3	15	5	0	6	0.9	0	0	0	0	0	0	5	5	0	1.6	0	0	0	0.2	0	0	0	5	0.64	0	0	0	0	0	0	5	0	0	0	0
579	2	T	4	35.22	92.7917	295	3.5	26.2	6.875	2	1	0.333333	25	2.9	0	17	0	3	0.26	0	0	1	15	9.6	2	1	0	17.96	3.16	5	0	0	0	0	5	0	0	0	0	0	1	0	0	0	0	1	0	0	0
580	1	C	1	3.94	96.75	25	2.5	28.1267	2.58333	55	4	0.666667	3	8.88	5	1	4.2	95	0	0	0	1	5	3.4	0	25	2	1.14	5.92	0	0	0.54	0	0	1	0	0	3.76	5	0	0	3.28	0	0	0	0	0	0	0
580	1	C	2	28.16	95.9583	33	3.5	65.6	3.375	115	8	0.666667	35	1.76	15	5	2.92	0	0.18	0	0	0	5	9.64	0	5	5	0	0	5	0	0	0.4	1	0	0	5	0	15	0	0	4.74	0	0.14	0	0	0	0	2
580	1	C	3	21.16	96.75	245	1.5	24.7	2.95833	5	2	0.291667	2	0	5	15	0	18	0	25	5	1	0	0	1	15	5	0	9.8	0	8.64	0.66	0	0	0	0	5	0	0	0	0	0	0	0	0	0	2.78	0	0
580	1	C	4	25.92	98.2917	55	3	71.2	1.78333	9	0	0	65	0	35	0	1.4	37	0.8	0	0	0	5	4.3	15	15	35	0	0	1	0	0	0.8	0	0	1.2	1	1.2	15	1	0	3.84	0	0	0	0	3.92	5	15
580	1	T	1	1.9	93.5	1	2	18.3333	6.33333	5	25	0.166667	25	1.6	0	0	0	1	0.9	25	5	0	0	0	5	0	0	0	0	0	0	0	0	0	5	0	0	0	0	0	0	0	0	0	25	0	0	0	0
580	1	T	2	35	95.5	12	2.5	7.51333	4.25	1	35	0.25	5	24.14	0	15	0	0	0	1	1	15	0	0	2	5	0	0	0	0	3.38	2.8	0	0	0	0.9	0	0	0	0	0	0	0	0	0	15	0	0	0
580	1	T	3	21.86	94.1667	25	5.5	17.9467	5.5	35	2	0.333333	5	1.74	5	1	1.96	95	0	175	35	15	1	5.64	2	0	5	0	5.82	0	4.66	0.22	0	0	0	4.56	5	0	0	0	0	0	0	0	0	5	0	0	0
580	1	T	4	24.54	95.5417	415	3	5.86667	4.41667	7	1	0.166667	2	0	0	1	3.36	27	0	0	0	0	5	6	5	1	3	1.2	1.68	0	0	0	0	5	0	0.76	0	0.76	1	5	0	0	0	0	0	0	2.72	5	0
580	2	C	1	19.5	93	335	3.5	22.3333	6.54167	45	35	0.458333	4	1.76	15	1	0	14	0	25	5	7	1	0	15	0	0	0	5.36	2	0	8.5	0	5	5	0	0	0	0	0	0	0	0	0	0	0	3.84	0	0
580	2	C	2	18.68	89.5833	26	2.5	64.6667	9.66667	85	4	0.75	1	1.42	1	1	3.42	0	0.6	1	2	15	0	0	1	0	0	0	0	0	2.24	2.6	0.6	0	9	0.56	0	0	0	0	0	0	0	0	0	0	0	0	0
580	2	C	3	19.9	92.9167	325	1.5	43.9333	6.75	12	1	0.333333	25	11.48	5	0	5.8	6	0.4	0	0	0	0	0	0	1	0	0	2.38	1	0	0	0.4	0	0	0	0	0	5	0	0	0.96	0	0	0	0	0	0	0
580	2	C	4	17.86	92.8333	455	3	55.2333	7.79167	3	25	0.125	55	0	2	1	0	22	1.36	25	5	1	5	0	1	15	3	0.36	4.92	0	0	0.4	1.36	0	9	0.54	1	0	15	5	0	9.72	0	0	15	0	2.82	5	0
580	2	T	1	26.36	93.875	46	1.5	44.8333	5.91667	2	1	0.283333	45	0	0	5	0	415	1.2	0	0	0	5	9.58	25	4	0	0.3	16.48	0	0	0	0	0	0	0.3	0	0	0	0	0	0	0	0	0	0	0	5	0
580	2	T	2	21.3	92	325	3.5	57.3667	7.58333	15	1	0.416667	3	0	25	5	0	15	0.2	0	0	9	5	2.2	75	5	115	5.78	0.4	0	0	6.4	0.2	0	0	1.38	0	0.8	0	5	0	0	1	0	0	0	6.8	0	1
580	2	T	3	16.34	91.5	24	2	23	8.28333	25	4	0.291667	5	1.46	0	0	1.34	16	0	0	0	0	0	0	0	5	5	0	4.54	0	0	0	0	0	5	0	5	0	0	0	0	0	0	0	0	0	0	0	0
580	2	T	4	41.32	87.2917	33	5	18.3333	12.375	1	5	0.333333	2	1.2	5	5	0	0	0	425	15	4	2	18.14	1	15	5	0	0	0	11.5	1.46	0	0	0	0	0	1.4	0	5	0	0	2	0	0	5	0	0	45
583	1	C	1	24.98	95.125	175	1.5	34.3667	0	2	25	4.875	3	1.24	5	0	0	7	0	25	5	5	5	6.6	5	5	35	0	0	0	2.76	0	0	2	0	0	5	0	0	5	0	0	0	0	0	0	5.38	0	0
583	1	C	2	13.52	97.8333	25	2.5	19.9667	0.416667	5	25	2.79167	2	4.2	15	15	3.86	85	0	25	5	2	0	0.64	0	0	5	0.88	2.7	5	0	1.24	0	0	0	0	0	0	0	0	0	0	0	0	0	0	0	0	0
583	1	C	3	14.48	96.75	24	2	17.69	3	2	15	0	2	8.58	1	0	0.62	175	0.14	0	0	2	5	2	0	0	5	0.72	2.56	1	0	0	0.14	0	0	0	0	0	0	0	0	0	0	0	0	0	0	0	0
583	1	C	4	11.32	97.2833	13	2	1.48333	1.5	15	5	1.29167	15	2.48	1	5	0	95	0	0	0	0	5	5.18	0	0	0	0	3.16	5	0.42	0	0	0	0	0	0	0	5	0	0	0.8	0	0	0	0	0	0	0
583	1	T	1	8.8	97	9	2.5	12.3167	3	15	1	0	35	4	15	1	2.2	0	0	0	0	5	5	0	5	5	45	0	0	5	2.3	0	0	1	0	0	0	0.3	0	0	0	0	0	0	0	0	0	0	0
583	1	T	2	16.34	96.375	355	3.5	26.6667	2.125	45	2	1.5	5	4.4	3	35	0.7	165	0.1	0	0	0	15	2.92	0	5	6	1.98	5.38	0	0	0	0.1	1	0	0	5	1.32	5	0	0	0	0	0	0	0	0	5	5
583	1	T	3	17.2	97	235	3.5	38.7333	1.5	25	45	1.5	35	9.18	2	5	2.62	125	1.44	0	0	1	0	0	0	5	5	0	5.4	1	0	0	1.44	0	0	0	15	0	0	5	0	0	0	0	0	0	0	0	0
583	1	T	4	22.9	97.2833	29	4	21.6667	1.5	1	6	1.29167	15	15.12	5	1	1.24	8	2.28	25	5	2	0	0	0	1	1	0	1.12	0	0	4.44	1.8	0	0	0	0	0	0	5	0	0	0	0	0	0	0.98	0	0
583	2	C	1	27.58	95.5833	435	3	16.4667	3.83333	15	1	0.583333	3	3.2	2	3	2.56	245	0.92	0	0	0	5	1.72	5	5	11	0	1.46	5	0	0	0.92	0	0	0	0	0.64	0	0	0	0	15	0	0	0	0	0	0
583	2	C	2	15.42	94.6667	35	3	19.6667	4.25	15	2	1.83333	35	7.12	2	45	0	0	0	0	0	0	0	0	5	1	25	2.6	0	0	0	0	0	0	0	0.26	0	1.6	5	5	0	0	5	0	0	0	4.64	5	0
583	2	C	3	23.26	94.5417	115	1	24.8	4.875	25	75	0.583333	0	21.54	0	0	0.3	5	0	0	0	0	1	1.42	0	0	0	0	0	0	0	0	0	0	0	0	0	0	0	0	0	0	0	0	0	0	0	0	0
583	2	C	4	1.22	92.1667	185	1.5	29.2667	7.375	0	0	0.458333	55	0	5	65	0	0	0	25	5	0	5	2.86	1	5	15	6.82	0	0	0	0	0	0	0	0.5	0	0.54	0	0	0	0	0	0	0	0	0	0	0
583	2	T	1	1.2	91.4583	185	2	1.7	8.41667	6	45	0.125	35	3.88	5	15	2.66	4	2.52	25	5	0	0	0	0	5	2	1.58	2.4	5	0.4	0	0.72	0	0	0.64	0	0	0	0	0	0	0	0	2	0	0	0	0
583	2	T	2	22.22	96.4167	45	4	18.1	3.28333	3	1	0.75	4	0.38	3	6	1.38	15	8.5	0	0	5	2	6.36	2	5	225	7.44	0.5	5	0	0	2.2	0	0	0.38	1	5.66	0	0	0	0	5	0	0	0	0	0	0
583	2	T	3	3.2	89.9583	25	1	37.1333	9.45833	7	85	0.583333	25	8.2	15	35	1.76	15	0	0	0	2	5	6.2	0	5	5	2	1.74	5	0	2.12	0	0	0	0	0	0	5	5	0	0.16	0	0	0	0	8.2	0	0
583	2	T	4	17.68	94	34	3	53.8667	5.375	1	0	0.625	2	0	15	75	0	185	0.22	0	0	5	2	11.4	0	0	3	0.3	5.98	0	0	0	0.22	0	0	0	1	0	0	0	0	0	0	0	0	0	0	5	0
584	1	C	1	29.78	91.9583	24	4	3.65	6.95833	65	5	1.83333	65	0	2	6	2.62	0	0.4	75	15	15	15	12.1	1	5	25	8.26	0	1	4.1	1.52	0	3	1	0	0	1.18	5	0	0	0	0	0.4	0	0	0	0	25
584	1	C	2	11.6	88.7833	215	4.5	127.333	11.125	65	5	0.166667	75	4.28	25	3	1.86	0	5.8	15	25	25	1	4.16	5	0	0	0	0	5	1.3	0	1.84	35	0	1.52	0	0	0	0	5	0	5	0	5	0	0	0	0
584	1	C	3	21.62	93.9167	435	1.5	21.8	5.91667	6	45	0.166667	45	14.28	1	5	0.1	135	1.34	25	5	0	0	0	1	5	0	1.7	5.54	2	0	0	0.5	0	185	0	0	0	0	0	1	0	0	0	0	0	0	0	0
584	1	C	4	12.26	94.8333	365	4	21.6667	5.5	3	0	0.166667	14	0	2	1	1.44	0	2.7	125	25	65	0	0	0	1	1	0	0	35	0.86	9.96	0.32	2	2	0	5	0	0	0	5	0	0	0.8	0	0	0	5	2
584	1	T	1	25.1	91.875	21	3	42.5	6.83333	9	25	2.41667	65	6.18	1	4	2.42	0	0	125	25	5	15	14.3	0	0	0	2.2	0	5	0	0	0	4	1	0	0	0	0	0	1	0	0	0	0	0	0	0	0
584	1	T	2	4.38	95.1667	26	2.5	25.9767	4.41667	45	15	0.791667	4	0.44	1	3	1.52	0	1.1	1	2	0	5	2.28	25	5	1	0	0	0	0.14	0	0	1	13	3.44	0	0	0	5	15	0	0	0	0	0	0	0	0
584	1	T	3	16.22	87.3333	485	4.5	35.3333	12.1667	6	5	0.25	15	0	35	6	2.3	0	1.46	75	15	2	5	7.76	25	5	7	2.76	0	5	2.4	0.96	0	3	17	0	0	0.4	0	0	2	0	0	0	1	0	0	0	8
584	1	T	4	9.96	89.2833	19	3	15.1933	1.78333	1	25	0.833333	1	2.28	5	15	0.9	0	0	175	3	25	0	0	0	0	0	1.92	0	0	3.1	1.76	0	5	7	0	0	0	0	0	0	0	0	0	0	5	0	0	0
584	2	C	1	22.8	81.6667	26	3.5	139.333	17.1667	45	15	0.291667	55	1.6	2	3	3.74	0	1.46	1	2	115	25	5.96	25	0	0	2.52	0	1	0	5.94	1.46	5	0	0	0	0	1	0	2	2.32	0	0	0	0	0	0	0
584	2	C	2	29.5	94.4167	15	3	16.1667	5.5	2	2	0.458333	45	1.92	2	25	0	5	2.84	1	2	45	15	12	5	5	0	0.88	1.2	15	2.36	2.14	2.32	0	0	0.76	0	0	0	0	5	0	0	0	0	0	0	0	0
584	2	C	3	29.64	8.16667	135	4	3.36667	19.25	4	35	0.583333	6	6.2	1	1	1.82	0	1.22	0	0	0	1	18.8	5	5	1	1.4	0	15	0	0	0	0	5	0	0	0.92	2	0	25	0.86	5	0	5	0	0	0	0
584	2	C	4	14.66	93	2	1.5	37.1333	5.41667	12	4	1.95833	75	9.34	0	0	3	0	3.96	75	15	0	0	0	0	5	5	0	0	1	2.32	0	0	55	1	0	1	0	0	0	5	0	0	3.96	0	0	0	0	0
584	2	T	1	24.7	87.75	17	3.5	25.6	11.3333	45	2	0.916667	2	1.84	0	45	0	1	0	25	5	2	2	11.18	15	0	0	1.66	0	0	1	0.2	0	2	0	0	0	0	5	0	0	0	0	0	0	0	0	0	0
584	2	T	2	22.1	89	145	2.5	31.3333	1.91667	15	1	0.833333	65	4.26	2	2	0	0	2.64	25	5	0	1	9.7	3	1	75	0	0	1	2	0	0.4	15	0	2.6	0	3.74	5	0	1	2	0	1	0	0	0	0	5
584	2	T	3	22.52	9	235	2.5	49.5	9.25	9	4	0.75	15	11.28	1	3	0.56	0	0	175	35	4	0	0	15	0	0	3.36	0	0	2.18	5.14	0	5	0	0.1	0	0	0	0	0	0	0	0	0	0	0	0	0
584	2	T	4	16.48	91.4583	15	1.5	23.9333	7.33333	25	3	1.28333	5	11.84	5	3	0.6	0	5.9	5	1	1	0	0	1	0	1	0.2	0	1	0	2.2	1.22	35	5	0	5	0	0	0	0	0	0	4.68	0	5	0	0	2
675	1	C	1	1.68	93.75	95	1	19.6667	5.5	5	55	0.75	1	7.32	1	0	0	35	0	0	0	0	0	0	0	0	0	0	3.36	0	0	0	0	0	0	0	0	0	0	0	0	0	0	0	0	0	0	0	0
675	1	C	2	23.36	94.9167	26	0.5	13.1667	4.625	2	55	0.458333	0	14.66	0	0	0	175	0	25	0	0	0	0	25	0	0	0	8.7	0	0	0	0	0	0	3.1	0	0	0	0	0	0	0	0	0	5	0	0	0
675	1	C	3	4.92	93.875	65	1	17.5333	1.875	15	5	4.25	0	4.92	0	0	0	0	0	0	0	0	0	0	0	0	0	0	0	0	0	0	0	0	0	0	0	0	0	0	0	0	0	0	0	0	0	0	0
675	1	C	4	2.6	92.9583	7	1	27.5667	6.75	15	55	0.291667	0	2.6	0	0	0	0	0	0	0	0	0	0	0	0	0	0	0	0	0	0	0	0	0	0	0	0	0	0	0	0	0	0	0	0	0	0	0
675	1	T	1	8.26	94.4167	7	3	24.78	5.91667	2	1	0.416667	1	1.2	5	0	0	25	0	25	5	0	5	6.2	0	0	0	0	0	5	0.2	0	0	0	0	0	0	0	5	0	0	0.84	0	0	0	0	0	0	0
675	1	T	2	5.4	96.125	8	2	28.8333	3.75	5	2	0.125	2	2.12	2	0	1.92	4	1.4	0	0	0	1	1.36	0	0	5	0	0	0	0	0	5.92	0	0	0	0	0	0	0	0	0	0	0	0	0	0	0	0
675	1	T	3	9.98	96.4167	275	2.5	3.41667	3.95833	2	4	0	5	2.28	5	0	2.88	2	0.78	0	0	0	0	0	0	0	18	0	0	0	0	0	0	0	0	0	15	4.82	0	0	0	0	0	0	0	0	0	0	0
675	1	T	4	29.58	88.5833	11	1	9.66667	1.78333	3	4	0.783333	0	13.78	0	0	2.6	2	0	25	5	0	0	7.38	15	0	0	0	0	0	5.82	0	0	0	0	2.84	0	0	0	0	0	0	0	0	0	0	0	0	0
675	2	C	1	2.48	88.375	7	0.5	35.1	11.3333	5	65	0.291667	0	2.48	0	0	0	0	0	0	0	0	0	0	0	0	0	0	0	0	0	0	0	0	0	0.34	0	0	0	0	0	0	0	0	0	0	0	0	0
675	2	C	2	12.22	87.4167	75	0.5	12.9667	12.1667	0	75	0.791667	0	12.22	0	0	0	0	0	0	0	0	0	0	0	0	0	0	0	0	0	0	0	0	0	0	0	0	0	0	0	0	0	0	0	0	0	0	0
675	2	C	3	16.34	9.125	16	1.5	16.6667	9.25	35	8	0.625	5	9.94	5	0	1.7	45	0	0	0	0	0	0	0	0	0	0	4.7	0	0	0	0	0	0	0	0	0	0	0	0	0	0	0	0	0	0	0	0
675	2	C	4	8.86	91.2917	145	1.5	19.6	8.625	2	7	0.833333	35	3.84	15	0	1.2	55	0	0	0	0	0	0	0	0	0	0	3.82	0	0	0	0	0	0	0	0	0	0	0	0	0	0	0	0	0	0	0	0
675	2	T	1	9.82	89.4167	135	2	24.2	1.5	15	45	0.833333	2	8.42	5	0	0	65	0.1	0	0	0	0	0	0	1	1	0	0	5	0	0	0.1	0	0	0	0	1.4	0	0	0	0	0	0	0	0	0	0	0
675	2	T	2	16.98	91.625	11	1.5	13.5667	8	2	75	0.375	4	13.8	0	0	0	15	1.4	0	0	0	0	0	0	0	0	0	3.9	0	0	0	0	0	0	0	0	0	0	0	0	0	0	0	5	0	0	0	0
675	2	T	3	37.72	92.25	165	0.5	12.3333	6.75	4	85	1	0	29.3	0	1	2.2	25	0	0	0	0	0	0	0	0	0	5.5	0.9	0	0	0	0	0	0	0	0	0	0	0	0	0	0	0	0	0	0	0	0
675	2	T	4	6.34	9.625	185	1.5	78	8.79167	1	55	0.583333	25	1.4	0	0	0	45	0	0	0	0	0	0	0	0	75	0	2.74	0	0	0	0	0	0	0	0	2.2	0	0	0	0	0	0	0	0	0	5	0

## Sheet: Meta
Header	Definition
Site	Guzzler number on the Barry M Goldwater Range
season	W - Winter (Oct 2011 to Jan 2012); S - Spring (Feb 2012 to May 2012)	Plants only measured during Spring surveys
session	mammals surved during 2, 3-nights of trapping, during W and S	each session, new transects established
treatment	C - control, desert site at least 250 m from T; T - treatment, near anthropogenic water
transect	4 transects of 135 m, did not overlap, random	plants measured in 2 macroplots (4x25 m)
CHBA	Chaetodipus baileyi	individuals captured during a 3-night trapping session
CHIN	Chaetodipus intermedius	individuals captured during a 3-night trapping session
CHPE	Chaetodipus penicillatus	individuals captured during a 3-night trapping session
DIME	Dipodomys merriami	individuals captured during a 3-night trapping session
NEAL	Neotoma albigula	individuals captured during a 3-night trapping session
PEAM	Perognathus amplus	individuals captured during a 3-night trapping session
PEER	Peromyscus eremicus	individuals captured during a 3-night trapping session
AMHA	Ammospermophilus harrisii	individuals captured during a 3-night trapping session

## Sheet: Coordinates
GUZZLER ID	FEATURE NAME	EASTING UTM	NORTHING UTM	ELEVATION (FEET)	NATURAL COMMUNITY
579	SAUCEDA MTN #2	346,508.135 Meters	3,603,707.231 Meters	2200	Paloverde-Mixed Cacti-Mixed Scrub on Bajadas
580	SAUCEDA MTN #3	351,059.998 Meters	3,599,054.215 Meters	2400	Paloverde-Mixed Cacti-Mixed Scrub on Bajadas
583	SAUCEDA MTN #6	343,068.949 Meters	3,603,100.316 Meters	2100	Paloverde-Mixed Cacti-Mixed Scrub on Bajadas
584	SAUCEDA MTN #7	347,418.508 Meters	3,599,256.520 Meters	2100	Paloverde-Mixed Cacti-Mixed Scrub on Bajadas
675	SAUCEDA MTNS POTHOLE	333,156.002 Meters	3,613,620.178 Meters	1400	Paloverde-Mixed Cacti-Mixed Scrub on Bajadas
